# Supplementary material for: Development and Characterization of Novel Selective, Non-Basic Dopamine D2 Receptor Antagonists for the Treatment of Schizophrenia
Source: Molecules. 2023 May 20;28(10):4211. doi: 10.3390/molecules28104211 (PMC10223470; doi:10.3390/molecules28104211)
Supplement: Supplementary file 1 [file molecules-28-04211-s001.zip]

Archive with 1 entries (1 files):
- molecules-2401760-supplementary.pdf
